# Supplementary material for: HIV-1 Fusion with CD4+ T cells Is Promoted by Proteins Involved in Endocytosis and Intracellular Membrane Trafficking
Source: Viruses. 2019 Jan 25;11(2):100. doi: 10.3390/v11020100 (PMC6409670; doi:10.3390/v11020100)
Supplement: Supplementary file 1 [file viruses-11-00100-s001.zip]

Archive with 2 entries (2 files):
- SupplFig1.pdf
- Table S1.xlsx
